# Supplementary material for: Biogenic Quorum-Sensing Amides from Streptomyces sp. NP10
Source: Molecules. 2026 Jan 1;31(1):155. doi: 10.3390/molecules31010155 (PMC12787655; doi:10.3390/molecules31010155)
Supplement: Supplementary file 1 [file molecules-31-00155-s001.zip]

Archive with 1 entries (1 files):
- molecules-4048787-supplementary.pdf
